# Supplementary material for: Single-Cell Transcriptomics Reveals Early Effects of Ionizing Radiation on Bone Marrow Mononuclear Cells in Mice
Source: Int J Mol Sci. 2024 Aug 27;25(17):9287. doi: 10.3390/ijms25179287 (PMC11395520; doi:10.3390/ijms25179287)
Supplement: Supplementary file 1 [file ijms-25-09287-s001.zip]

Archive with 9 entries (9 files):
- Table S1.xlsx
- Table S2.xls
- Table S3.xls
- Table S4.xls
- Table S5.xls
- Table S6.xls
- Table S7.xls
- Table S8.xls
- Table S9.xls
