# Supplementary material for: Single-Cell Transcriptomics Reveals Early Effects of Ionizing Radiation on Bone Marrow Mononuclear Cells in Mice
Source: Int J Mol Sci. 2024 Aug 27;25(17):9287. doi: 10.3390/ijms25179287 (PMC11395520; doi:10.3390/ijms25179287)
Supplement: Supplementary file 1 [file ijms-25-09287-s001.zip › Table S1.xlsx]

## Sheet: Sheet1
	NC Group		IR Group
	Cells Number	Percent%	Cells Number	Percent%
Neutrophil	1646	36.3195	2148	48.3566
B Cells	980	21.624	91	2.04863
Mo/MoDM	474	10.459	314	7.06889
T Cells	382	8.42895	558	12.5619
NKs	222	4.8985	386	8.68978
DCs	193	4.25861	101	2.27375
GMP	175	3.86143	181	4.07474
HSPCs	147	3.2436	83	1.86853
Basophil	138	3.04501	99	2.22873
Erythroid	98	2.1624	402	9.04998
Eosinophil	77	1.69903	79	1.77848
Total	4532	100	4442	100
