# Supplementary material for: Single-Cell Transcriptomics Reveals Early Effects of Ionizing Radiation on Bone Marrow Mononuclear Cells in Mice
Source: Int J Mol Sci. 2024 Aug 27;25(17):9287. doi: 10.3390/ijms25179287 (PMC11395520; doi:10.3390/ijms25179287)
Supplement: Supplementary file 1 [file ijms-25-09287-s001.zip › Table S2.xls]

## Sheet: UP
Upregulated genes in HSPCs
Gene	avg_logFC	p_val_adj
A330023F24Rik	1.05291	9.87202e-08
Aen	0.608338	7.09658e-10
Anxa3	0.637772	4.32839e-07
Ass1	0.914118	5.52601e-16
B930036N10Rik	0.60242	2.50916e-06
Bax	1.28703	7.46556e-24
Bbc3	0.756923	0.000111147
Camp	0.762681	7.35094e-13
Ccng1	1.67184	1.17674e-24
Cd14	0.755327	0.00367573
Cd52	0.686313	0.000423061
Cd80	1.3667	1.73374e-11
Cdkn1a	1.06672	2.0895e-08
Chil3	0.815541	6.77675e-19
Cox6b2	2.30841	1.74009e-30
Csnk1g1	0.84893	1.3762e-06
Cybb	1.7345	6.51813e-08
Dclre1c	0.602709	0.000984008
Dcxr	1.08867	1.54069e-24
Dgki	0.921697	3.42642e-11
Dglucy	0.657825	2.59084e-20
Eda2r	0.812565	6.77969e-20
Ei24	0.611403	2.84857e-11
Epha2	0.610974	1.29226e-12
Exoc4	2.43366	5.07791e-28
Fhit	1.11592	0.00420773
Glipr1	0.937619	2.61608e-07
Gm15987	0.785053	6.2096e-08
Gm42047	1.76405	2.26419e-12
Gria3	1.44751	3.86968e-13
Gsr	0.802042	0.00261737
H2afj	0.928474	9.54104e-14
Hdac4	0.62647	0.00979599
Ifi27l2a	0.890047	4.18688e-06
Lcn2	0.694588	4.74732e-08
Litaf	0.806834	0.0300987
Ltf	0.590455	2.20265e-08
Marcks	0.654542	0.0425729
Matn1	0.807283	6.48079e-22
Mdm2	1.23591	1.89367e-07
Mdm4	1.03535	3.97496e-12
Mgmt	1.5013	3.30556e-22
Ncf1	0.803664	0.00763578
Nfe2l2	0.807655	0.000337656
Ngp	0.788869	9.21672e-14
Nrxn1	0.951872	1.16411e-05
Pdcd6ip	0.746234	3.13235e-08
Phlda3	0.77804	6.48079e-22
Pmaip1	1.30955	6.16938e-16
Psrc1	0.622821	1.62877e-13
Ptp4a3	1.003	1.01586e-15
Pvt1	2.20542	1.44057e-25
Rab7b	0.7672	0.0347952
Rdm1	0.779314	6.52953e-12
Rps27l	0.993934	2.45951e-13
S100a4	2.43909	7.42772e-12
S100a6	1.69673	1.5996e-11
S100a8	1.0902	9.33683e-18
S100a9	1.08734	1.47059e-18
Sat1	0.586186	0.0447447
Serpine2	1.56689	1.72201e-29
Sulf2	0.910987	5.74917e-28
Tex14	1.09987	9.41657e-12
Tnfsf4	0.774095	3.88556e-10
Trp53inp1	1.29566	2.5611e-10
Zmat3	0.948637	2.92047e-24

## Sheet: Down
Downregulated genes in HSPCs
Gene	avg_logFC	p_val_adj
Aars	-0.615014	5.78132e-05
Casp4	-0.684081	0.0172227
Ddit3	-1.11362	1.41044e-07
Eya2	-0.789925	0.031717
Gm17749	-0.827021	0.00223298
H2-Q6	-0.781612	2.49355e-07
H2-Q7	-0.745571	1.20634e-06
Hba-a1	-0.724706	7.87816e-10
Hba-a2	-0.786449	4.68186e-10
Hbb-bs	-1.39205	1.32222e-23
Hbb-bt	-0.919598	0.000355951
Jund	-0.93332	1.05713e-05
Lmna	-1.20736	0.000336312
Lrrfip1	-0.750685	0.000432595
Marcksl1	-1.03638	0.0003249
Mpp7	-1.2246	0.00766664
Msi2	-0.645585	0.00688323
Neurl3	-0.750115	0.0398913
Slc7a1	-0.763893	0.00210643
Snhg12	-0.62054	0.0028467
Tsc22d3	-0.78973	1.41993e-05
Yars	-0.668598	0.000308316
