# Supplementary material for: Single-Cell Transcriptomics Reveals Early Effects of Ionizing Radiation on Bone Marrow Mononuclear Cells in Mice
Source: Int J Mol Sci. 2024 Aug 27;25(17):9287. doi: 10.3390/ijms25179287 (PMC11395520; doi:10.3390/ijms25179287)
Supplement: Supplementary file 1 [file ijms-25-09287-s001.zip › Table S3.xls]

## Sheet: UP
Upregulated genes in GMPs
Gene	avg_logFC	p_val_adj
Anxa1	0.929343	1.54416e-09
B930036N10Rik	0.743644	1.46529e-07
Bax	1.33199	8.24318e-42
Ccng1	1.0685	2.6026e-41
Cd177	0.736411	0.00113144
Cdkn1a	0.976057	5.33035e-33
Chil3	1.58071	3.09355e-08
Commd3	0.623787	3.54207e-24
Cox6b2	0.800146	6.50602e-17
Dcxr	0.757642	1.10916e-38
Exoc4	1.52414	1.42571e-45
Gm42047	1.33573	4.52559e-14
Hba-a1	1.72818	2.25613e-20
Hba-a2	1.46603	5.75258e-17
Hbb-bs	3.17215	1.96334e-41
Hbb-bt	1.54288	2.44946e-22
Ifitm3	0.771938	4.53455e-06
Ifitm6	0.851532	5.80438e-14
Itgam	0.595697	0.000278545
Lcn2	1.95238	5.12947e-09
Lrg1	0.589954	1.1925e-06
Ltf	1.79837	5.14081e-09
Mgmt	0.852702	6.99058e-40
Rps27l	0.764476	9.62059e-20
S100a6	0.869903	2.11889e-07
Slc7a11	0.745647	1.92242e-05
Tex14	0.902544	5.94249e-15
Thbs1	0.627439	6.58075e-13
Ube2c	0.699759	0.00159513
Wfdc21	0.684277	0.0127177

## Sheet: Down
Downregulated genes in GMPs
Gene	avg_logFC	p_val_adj
B2m	-0.7271	5.22314e-30
Calr	-0.599357	0.00118424
Ddit3	-0.697933	3.30101e-10
H2-K1	-0.672858	3.92709e-19
H2-Q6	-0.667444	5.79662e-23
H2-Q7	-0.96959	2.73648e-30
Klf2	-0.640962	0.0176251
Nfkbia	-0.801367	1.7144e-07
Uba52	-0.68351	1.29307e-25
