# Supplementary material for: Single-Cell Transcriptomics Reveals Early Effects of Ionizing Radiation on Bone Marrow Mononuclear Cells in Mice
Source: Int J Mol Sci. 2024 Aug 27;25(17):9287. doi: 10.3390/ijms25179287 (PMC11395520; doi:10.3390/ijms25179287)
Supplement: Supplementary file 1 [file ijms-25-09287-s001.zip › Table S4.xls]

## Sheet: UP
Upregulated genes in B cells
Gene	avg_logFC	p_val_adj
9230114K14Rik	0.666945	1.86513e-13
Aaas	0.78215	2.49779e-15
Abcb1b	0.827745	0.00100133
AC149090.1	1.2449	0.036987
Aen	0.641064	3.33574e-08
Apba1	0.632973	0.0331557
App	0.860641	2.35767e-09
Aprt	0.754597	6.52631e-13
Ass1	0.832012	1.89396e-21
Atxn1	0.880263	3.19564e-05
AY036118	1.0216	1.81059e-07
Bax	1.24237	6.14473e-16
Bbc3	0.691098	0.00200146
BC035044	0.727153	0.0370993
Bcl2	1.08152	2.19434e-13
Bloc1s2	0.712782	0.000137438
Bscl2	0.592327	1.53449e-17
Bst2	1.27409	1.50372e-14
Btla	0.686736	0.000392972
Cacnb2	0.610281	2.46168e-06
Ccl4	1.50165	5.74701e-07
Ccnd2	1.44972	6.22903e-19
Ccng1	1.42929	2.0568e-33
Ccser1	1.00899	6.23438e-16
Cd80	1.37892	8.68512e-47
Cdkn1a	1.73422	5.45379e-11
Cfp	0.744105	1.12533e-17
Chil3	1.30326	5.14616e-15
Cox6b2	1.29941	4.072e-49
Cxcl2	0.757864	0.044857
Cybb	0.739978	0.00602683
Dcxr	0.989907	3.38609e-47
Dglucy	1.04585	9.55176e-96
Diaph3	0.647245	0.000816718
Dnm3	0.894006	2.63549e-52
Eef1b2	0.698313	7.46683e-06
Ei24	0.694434	9.35232e-08
Exoc4	2.20422	2.00632e-28
Fas	0.662714	3.09637e-13
Flt3	0.65321	5.91755e-07
Fnbp1	0.647162	0.045829
Fosl2	0.597649	1.62035e-05
Gcnt2	0.644509	2.47311e-11
Glipr1	1.6627	1.95553e-29
Gm15987	2.0689	6.23959e-32
Gm26917	3.74901	0.000499527
Gm42047	1.51269	2.63318e-32
Gng12	0.808408	2.57689e-05
Gria3	1.58023	1.88043e-15
Grn	0.604001	0.0181945
H2afj	0.971735	9.39314e-08
Hba-a1	1.8193	7.92872e-18
Hba-a2	1.69538	2.01813e-25
Hbb-bs	3.13655	3.04852e-33
Hbb-bt	1.52978	2.16268e-17
Hdac4	0.899438	2.62288e-07
Hmcn2	0.600291	3.57206e-57
Ifi27l2a	0.874997	0.00350636
Itpr1	0.774808	0.000433594
Kynu	0.911032	3.61668e-12
Lacc1	0.893738	1.00345e-43
Lcn2	0.6061	7.13756e-05
Lmo7	1.07219	1.27597e-05
Mgmt	1.53402	9.76098e-73
Mpeg1	0.603597	9.16525e-20
mt-Atp6	0.961572	2.4021e-12
mt-Co2	0.783552	7.79526e-05
mt-Co3	0.984645	2.01246e-12
mt-Cytb	0.981985	1.59934e-07
mt-Nd1	1.00929	5.30454e-11
mt-Nd2	0.843847	6.16782e-06
mt-Nd3	1.01958	2.88264e-07
mt-Nd4	0.912822	1.64621e-05
Ncf1	0.838746	5.17811e-11
Nfatc1	1.23298	1.46717e-09
Pard3b	1.15818	2.03107e-13
Phlda3	0.873069	2.36948e-57
Pld4	0.675051	1.43073e-07
Plek	0.787565	2.83008e-08
Plxdc2	0.69944	0.000163847
Pmaip1	0.787679	0.00258329
Polk	0.659914	2.65777e-14
Ppfibp2	0.883014	4.43465e-16
Psrc1	0.901963	3.71615e-46
Ptpn22	1.02695	3.85224e-11
Pvt1	2.60025	5.70714e-37
Rad51b	1.02081	3.87664e-07
Rasgef1b	0.983811	0.00230864
Rmrp	0.635015	0.0088242
Rpl10a	0.682212	8.81686e-06
Rpl3	0.748837	0.000324089
Rplp0	0.766502	2.32703e-08
Rplp1	0.751212	9.02485e-07
Rps19	0.662154	4.28296e-08
Rps2	0.826948	0.000828782
Rps27l	1.04047	0.000252556
Rps4x	0.588637	0.000501942
Rpsa	1.04483	9.50366e-18
Runx2	1.14777	1.93941e-08
S100a11	0.589886	8.65466e-09
S100a4	2.06221	2.073e-20
S100a6	0.754716	1.05951e-06
S100a8	0.7069	7.11164e-20
Serpine2	1.05266	5.58396e-56
Setbp1	0.832404	0.000114916
Snhg15	0.877453	9.96325e-06
St8sia6	0.727748	2.53826e-18
Sulf2	0.646978	1.58163e-28
Tagap	0.601581	0.000126652
Tex2	0.917206	0.0406422
Tmsb4x	0.651765	0.00425919
Tnfsf4	0.615656	5.51133e-40
Tuba1b	0.671008	0.0473332
Upf3b	0.667693	0.0100699
Zc3h12d	0.716928	0.0371697
Zmat3	0.783899	8.78229e-57

## Sheet: Down
Downregulated genes in B cells
Gene	avg_logFC	p_val_adj
1700017B05Rik	-0.60079	0.0235108
1810026B05Rik	-0.611141	0.00077574
2410006H16Rik	-0.637182	0.000229588
2900026A02Rik	-1.09816	0.00340278
4930523C07Rik	-0.648031	0.00511042
Abi1	-0.588016	0.000107483
Ablim1	-1.31607	8.56007e-17
Adam10	-1.07014	0.000748978
Adgre5	-0.694027	2.87459e-07
Adgrg1	-0.915304	0.00353664
Akap12	-1.0544	0.000115923
Arid1b	-0.92379	2.65439e-08
Arl5c	-1.51112	6.67996e-11
Atp1b1	-2.20987	2.89966e-11
Atp6ap2	-0.631613	0.0132868
Bach2	-1.82059	8.63514e-30
Baz2a	-0.846065	0.000128046
Bcl2l1	-0.85913	0.0496668
Bcl7a	-1.58376	2.64885e-12
Bcor	-0.944023	1.6512e-05
Birc3	-0.624771	0.000918007
Blnk	-1.52441	2.42323e-18
Bmf	-1.1717	9.67517e-09
Brd2	-0.700553	0.000168016
Bri3	-0.774486	2.55529e-05
Btg1	-0.913582	4.79362e-10
C1galt1	-0.998144	3.25622e-06
Cbx4	-0.834239	0.000542214
Ccm2	-1.02178	1.17908e-10
Cd2	-1.18263	6.99477e-10
Cd72	-0.87256	0.00184564
Cd79a	-0.798312	5.56352e-08
Cd79b	-1.01757	1.75906e-10
Cdc42ep3	-1.23832	1.26583e-06
Cecr2	-1.13807	1.10791e-06
Cerk	-0.914677	1.08489e-09
Chchd10	-1.09924	5.39768e-06
Chst3	-0.881545	1.93118e-06
Cmah	-1.18698	2.52836e-08
Cobll1	-1.05681	0.0103744
Cplx2	-1.29826	2.54537e-07
Cpm	-1.47052	6.92364e-11
Cxcr4	-1.28709	1.00846e-18
Cxxc5	-1.34715	4.38129e-16
Cyfip2	-0.796852	5.35913e-08
Cytip	-1.00673	2.4261e-12
Dennd5b	-0.698631	0.037443
Dgkd	-0.61341	5.95056e-07
Dnajc7	-0.944747	0.00013519
Dok3	-1.13918	1.41361e-10
Dtx1	-1.02131	2.59896e-06
Ebf1	-1.44356	5.36476e-20
Ecpas	-0.655533	0.0490322
Eef2k	-1.20536	4.89222e-06
Ehbp1l1	-0.685259	0.0480079
Eif2s2	-0.683933	2.25185e-06
Elk3	-0.810592	0.0297848
Elk4	-0.636727	0.0121406
Erbin	-0.749623	0.000379721
Ets1	-1.02999	2.20884e-10
Ets2	-0.704414	0.0456624
Ezr	-0.817661	1.89791e-05
Fam53b	-1.07785	1.07365e-05
Fcrla	-0.917491	8.92218e-06
Foxo1	-0.816226	3.10432e-07
Gfra1	-2.58798	7.9121e-12
Git2	-1.00513	2.70554e-10
Gm49980	-0.930545	2.41302e-05
Gm8369	-1.04607	0.00497466
Gna13	-0.718118	2.67983e-05
Gns	-0.674765	0.0150236
Gpam	-1.03333	6.54717e-07
Gpat3	-1.31132	7.5816e-11
Gpd1l	-1.06478	7.82064e-09
Gramd4	-0.809186	1.1146e-05
Gse1	-0.656218	0.0052825
H2-D1	-0.697185	4.74034e-08
H2-Q4	-0.673615	7.0459e-06
H2-Q6	-1.06104	6.32846e-10
H2-Q7	-1.01183	6.82178e-10
H3f3b	-0.818707	1.97845e-14
Hdac8	-1.12594	0.0081818
Hivep2	-0.894082	0.00047111
Il16	-0.963643	1.34734e-05
Irf2bp2	-0.652534	0.0249323
Irf4	-0.966984	2.10707e-05
Itga9	-0.733139	0.0251556
Jmy	-0.867195	5.69142e-05
Jund	-1.19527	1.49647e-13
Kansl1l	-1.08365	0.000567933
Kdm1b	-0.930758	0.000406691
Klf2	-0.959056	0.0280541
Klhl24	-0.795021	1.2991e-07
Kmt2e	-0.649185	1.11434e-08
Kras	-0.904072	1.54052e-08
Limd2	-0.807595	3.44346e-08
Lrmp	-1.60429	1.28157e-14
Lyn	-0.623206	0.000340176
Maml2	-0.825826	0.00716294
Mindy2	-1.20781	2.15226e-09
Mlxip	-0.882116	0.00201419
Mob4	-0.598041	0.0137382
Mospd1	-0.882738	0.02256
Mtss1	-1.43434	1.97855e-17
Mylip	-0.963375	3.13716e-08
Nav2	-1.57645	0.00265983
Neurl3	-0.795763	0.000170036
Ninj1	-0.603618	0.00277905
Nipbl	-0.638286	3.5577e-06
Nuak1	-1.40422	1.89185e-06
Pde2a	-0.818936	0.000362405
Peli1	-0.857949	1.15949e-05
Pik3ap1	-1.23459	3.96771e-12
Pkig	-0.886602	5.23885e-08
Plekha2	-0.830501	2.22539e-09
Polm	-0.677317	0.0197248
Ppm1e	-1.11114	0.00530273
Ppp2r5a	-0.589869	0.00116365
Prep	-0.784323	0.00618274
Psme4	-0.719838	0.0285837
Ptk2b	-0.624243	0.0337206
Pxk	-0.881214	5.08433e-07
Qk	-0.610761	0.00208148
Rag1	-1.69229	1.81333e-08
Relb	-0.770697	0.000159276
Rgs2	-0.894009	7.06441e-06
Rhoh	-1.26392	6.9463e-10
S1pr1	-1.01661	7.69154e-07
Sbk1	-0.903372	8.39557e-07
Scaf11	-0.749153	1.55596e-06
Sdc4	-1.26357	1.33809e-15
Sec11c	-1.02683	2.81522e-05
Sec24a	-0.976933	5.2717e-07
Sema4b	-0.83834	0.00755578
Serinc3	-0.726679	2.33073e-10
Serinc5	-2.07988	5.81587e-11
Serp1	-0.653291	0.00026713
Sh3glb1	-0.737142	8.20165e-06
Slc12a6	-1.10376	8.83229e-13
Slc1a5	-0.927042	5.86565e-05
Slc30a5	-0.805308	8.38269e-05
Slc9a7	-0.763764	0.00404368
Slco4a1	-0.95346	0.00874064
Smarca4	-1.20399	6.39593e-08
Smim14	-0.630762	0.0017533
Snx29	-1.13801	2.05859e-05
Snx8	-0.795282	9.64265e-07
Sox4	-1.17981	0.0226236
Srsf3	-0.692304	1.78316e-09
Ssh2	-0.681901	0.00459512
Stambpl1	-0.788987	0.0338115
Stk4	-0.826537	0.000181321
Strbp	-1.27086	1.13123e-12
Sun2	-0.612383	0.0268431
Tbc1d1	-1.11826	1.10554e-06
Tbc1d20	-0.788912	0.00864333
Tcf3	-0.960768	2.57695e-06
Tcp11l2	-0.651109	0.0194365
Tifa	-1.22175	0.000135804
Tmem131l	-0.76876	7.78171e-06
Tnfrsf13c	-0.870747	0.000465948
Tom1	-0.772823	0.000259114
Tra2b	-0.612216	9.30051e-08
Traf6	-1.05425	1.06495e-06
Trak1	-0.670119	0.00118492
Tram1	-0.771179	0.000910385
Tsc22d3	-0.987728	4.15752e-05
Tspan13	-0.740559	0.0319607
Ttpal	-0.62211	0.0166042
Ube2h	-0.780166	0.0056085
Vezf1	-0.6259	0.00152856
Vgll4	-0.944688	0.00118467
Vpreb3	-1.98113	3.57686e-20
Xrcc6	-1.2759	0.00113819
Yars	-0.689672	0.00440415
Zdhhc14	-1.12263	6.91467e-05
Zfp608	-0.947025	0.000375972
Zfpm1	-0.73369	0.0179854
Zhx2	-0.635185	0.00415423
