# Supplementary material for: Single-Cell Transcriptomics Reveals Early Effects of Ionizing Radiation on Bone Marrow Mononuclear Cells in Mice
Source: Int J Mol Sci. 2024 Aug 27;25(17):9287. doi: 10.3390/ijms25179287 (PMC11395520; doi:10.3390/ijms25179287)
Supplement: Supplementary file 1 [file ijms-25-09287-s001.zip › Table S5.xls]

## Sheet: UP
Upregulated genes in Mo/MoDM
Gene	avg_logFC	p_val_adj
A330023F24Rik	0.717743	1.20404e-27
Abca1	0.902548	2.37156e-08
Actn1	0.599387	4.25529e-05
Adam8	0.676277	2.24403e-17
Apoe	0.663567	3.08897e-06
Atrnl1	0.646631	3.28843e-09
Axl	0.893763	3.21875e-07
Basp1	0.856533	1.36779e-08
Bax	1.12101	7.6516e-50
C1qa	1.27315	0.00042363
C1qb	0.903553	8.60203e-10
C1qc	1.19403	2.08004e-05
Camp	1.82593	9.48864e-54
Ccng1	1.59225	7.37552e-86
Ccr5	0.65869	1.85081e-10
Cd80	0.978648	3.88779e-35
Cd81	0.667667	6.10057e-14
Chil3	0.897013	6.28946e-07
Clec4d	0.800555	4.24348e-05
Cox6b2	1.09171	4.9737e-30
Ctsd	1.07611	0.0401787
Cux1	0.676739	2.38645e-12
Cxcl2	0.646965	0.000158435
Dcxr	0.969477	1.0957e-56
Dock4	0.640863	1.67205e-10
Exoc4	2.34783	1.56637e-90
F13a1	0.666858	0.00044639
Gab1	0.933934	1.55917e-18
Gda	0.744761	9.00954e-11
Glipr1	0.600724	2.32309e-08
Gm42047	1.31581	1.83652e-31
Gria3	0.74984	5.96412e-12
Hba-a1	1.85434	8.60029e-44
Hba-a2	1.61485	1.43134e-43
Hbb-bs	2.91252	1.66031e-94
Hbb-bt	1.68081	2.39683e-42
Id2	1.22764	1.66727e-05
Ifitm1	0.896525	4.66215e-28
Isg15	0.633476	0.00581836
Itgam	0.967335	1.21205e-12
Laptm5	0.845325	9.2769e-34
Lcn2	1.2987	9.17146e-27
Ltf	1.38385	4.50337e-35
Mafb	0.749048	0.0023602
Malat1	0.752827	3.29468e-22
Marcks	0.958986	4.02312e-17
Mdm2	1.23642	7.08317e-24
Mgmt	0.768067	1.60726e-53
mt-Co3	0.632154	1.10638e-18
mt-Nd3	0.683017	5.68249e-16
Mxd1	0.640259	2.32723e-06
Ngp	1.69041	1.42046e-47
Pbx1	0.69527	8.20619e-10
Pde3b	0.61717	3.88934e-06
Peak1	0.604012	0.000363284
Pid1	0.699943	2.07456e-06
Pla2g7	0.673732	1.68976e-08
Plin2	0.624566	5.34459e-10
Pvt1	0.967726	1.04086e-44
Rps27l	0.723204	6.75926e-21
S100a8	1.55161	9.83809e-55
S100a9	1.32582	2.77129e-63
Sipa1l1	0.648183	8.89604e-11
Slc40a1	1.27853	0.00490084
Slc7a11	1.25095	4.45531e-11
Thbs1	1.04851	4.57995e-05
Trf	0.601273	0.00247414
Trp53inp1	0.808247	3.33074e-33
Trps1	0.58978	6.36468e-06
Vcam1	2.68508	7.93115e-06
Vcan	1.71475	2.93199e-06
Wfdc21	0.658957	3.23288e-09

## Sheet: Down
Downregulated genes in Mo/MoDM
Gene	avg_logFC	p_val_adj
2410006H16Rik	-0.600561	1.8866e-17
Bhlhe40	-0.599554	1.96394e-13
Ddit3	-0.885774	2.00815e-30
Ezr	-0.717986	5.32569e-33
Fosb	-0.807825	2.98193e-20
Gpr141	-0.80749	7.61543e-10
Hist1h2ae	-1.0247	0.00762271
Hist1h2ap	-1.7437	0.000385138
Hist1h2bc	-0.606694	5.09356e-06
Ier2	-0.91141	6.34285e-48
Jund	-1.00795	6.96016e-43
Klf2	-1.18221	1.49631e-21
Klf4	-1.25385	5.33016e-38
Lmna	-0.697843	7.69149e-19
Rgcc	-0.887385	2.70407e-21
Tmsb10	-1.01343	3.02633e-37
Tsc22d3	-0.90203	8.1283e-40
Uba52	-0.656731	2.02049e-37
Vim	-0.592696	2.43344e-17
