# Supplementary material for: Single-Cell Transcriptomics Reveals Early Effects of Ionizing Radiation on Bone Marrow Mononuclear Cells in Mice
Source: Int J Mol Sci. 2024 Aug 27;25(17):9287. doi: 10.3390/ijms25179287 (PMC11395520; doi:10.3390/ijms25179287)
Supplement: Supplementary file 1 [file ijms-25-09287-s001.zip › Table S6.xls]

## Sheet: UP
Upregulated genes in neutrophils
Gene	avg_logFC	p_val_adj
AA467197	0.605441	7.51729e-56
Abca13	0.630572	7.04006e-65
Ccng1	0.974044	5.71402e-215
Cd14	0.640976	3.23279e-50
Cdkn1a	0.760082	4.95593e-82
Chil3	1.25084	5.23716e-119
Cnnm2	0.712043	2.0937e-73
Exoc4	1.58293	3.21889e-207
Fos	0.653224	2.84601e-57
Gm26917	0.787083	1.48319e-41
Gm42047	0.847228	4.06342e-102
Hba-a1	1.0416	7.54803e-149
Hba-a2	0.99666	2.97731e-147
Hbb-bs	1.76056	0
Hbb-bt	0.772384	1.5962e-130
Ifitm1	0.689063	2.02264e-18
Il1rap	0.628228	4.48073e-44
Mki67	0.772488	3.43842e-18
Ncam1	0.614801	2.84734e-16
Osm	0.62606	1.73563e-76
Top2a	0.922482	1.28016e-22
Tuba1b	0.68131	6.08842e-26
Ube2c	0.647763	5.6541e-32
Wfdc17	1.06426	6.58973e-17

## Sheet: Down
Downregulated genes in neutrophils
Gene	avg_logFC	p_val_adj
Apbb1ip	-0.832004	7.55286e-82
Arfgef2	-0.72459	1.08528e-17
Arhgap31	-0.658892	8.18357e-13
Atf3	-0.604958	2.0362e-18
Atp2b1	-0.60087	0.0119905
B2m	-0.674382	2.76305e-158
Ccl6	-0.853594	1.09751e-24
Cd101	-0.623972	2.37666e-23
Csf3r	-0.706095	2.75958e-18
Ctsd	-0.85835	4.97452e-88
Cxcr4	-0.585729	3.53782e-48
Ddit3	-0.643981	4.26808e-49
Fgd3	-0.595518	3.85504e-30
Fnip2	-1.37127	6.57778e-27
Fyb	-0.615417	1.12898e-22
Gadd45b	-0.650554	2.77162e-27
Gadd45g	-0.680372	1.22901e-32
Gns	-0.713915	7.73064e-26
H2-K1	-0.951011	7.94777e-156
Hcar2	-0.936413	1.92101e-16
Il1f9	-0.653202	3.16426e-24
Inpp5d	-0.630412	8.79733e-15
Klf2	-0.587156	8.05036e-28
Lpin2	-0.623888	1.02348e-12
Mbnl2	-1.11418	3.19838e-08
Mpeg1	-0.714356	3.36858e-17
Ninj1	-0.68476	4.17563e-35
Nrros	-0.656302	1.3281e-38
Osgin1	-0.902782	1.73228e-75
Pik3ap1	-0.672063	0.0497682
Pla2g7	-0.653728	0.0363998
Pnpla7	-0.834978	8.46822e-44
Ptk2b	-0.610997	6.93238e-08
Rgs2	-0.796468	2.27657e-78
Sema4d	-0.744604	3.48517e-07
Sh2d3c	-0.681745	1.08923e-24
St3gal6	-0.595654	1.23046e-11
Traf3	-0.649135	1.87811e-17
Trpm2	-0.594943	2.2482e-20
