# Supplementary material for: Single-Cell Transcriptomics Reveals Early Effects of Ionizing Radiation on Bone Marrow Mononuclear Cells in Mice
Source: Int J Mol Sci. 2024 Aug 27;25(17):9287. doi: 10.3390/ijms25179287 (PMC11395520; doi:10.3390/ijms25179287)
Supplement: Supplementary file 1 [file ijms-25-09287-s001.zip › Table S7.xls]

## Sheet: UP
Upregulated genes in T cells
Gene	avg_logFC	p_val_adj
9230114K14Rik	0.76683	5.28972e-25
A330023F24Rik	1.244	5.68292e-47
Aaas	1.00804	2.75644e-47
Abca1	0.722023	3.24878e-18
AC149090.1	0.67165	2.02123e-10
Aen	1.01043	3.1653e-51
Apaf1	1.15884	1.65245e-39
Arhgap35	0.882237	3.10721e-27
Ass1	0.717413	2.01461e-19
AY036118	0.774548	2.85912e-14
Bax	1.68555	4.19298e-101
Bbc3	1.20164	2.52952e-54
Bcl2	1.07915	4.89219e-14
Bloc1s2	0.792354	1.80131e-26
Btg2	0.848835	8.99592e-26
Ccng1	2.0858	3.21335e-113
Cdkn1a	1.48075	6.62064e-54
Chil3	0.783237	1.04648e-35
Commd3	0.758968	1.88158e-33
Cox6b2	0.859524	1.62747e-30
Csnk1g1	1.50607	8.76562e-55
Ddit4	0.918447	9.81694e-38
Dglucy	1.74061	1.27527e-76
Dnm3	0.85498	1.72266e-23
Ei24	1.3008	1.27583e-70
Eif2ak3	1.11711	8.20402e-27
Ell2	0.661758	6.74911e-05
Exoc4	3.03446	1.5773e-138
Fas	0.58808	1.70024e-14
Fuca1	0.701899	2.19904e-23
Glipr1	1.02526	6.69355e-45
Gm26917	0.740739	1.18294e-09
Gm42047	1.37414	1.18164e-49
H2afj	1.07449	2.59285e-46
Hdac4	0.832241	7.87436e-17
Hpcal1	0.689941	1.27666e-15
Ikbke	0.90395	3.47567e-31
Inka2	0.665899	8.11214e-30
Lars2	0.732421	0.00116817
Lpin1	1.00855	8.04614e-34
Mdm2	0.864259	1.18943e-24
Mdm4	0.916176	2.60266e-38
Mgmt	1.99684	1.33724e-64
Myo3b	0.934174	1.90692e-30
Orai2	0.621105	2.33842e-06
Pdcd6ip	0.886667	6.11096e-42
Phlda3	1.12819	1.19823e-72
Plekha7	0.628285	1.72446e-23
Plk2	0.870435	7.66942e-32
Pmaip1	0.975232	3.69282e-34
Polk	1.21977	1.1242e-50
Prkce	0.587542	1.34699e-10
Psrc1	0.646242	5.35889e-27
Ptp4a3	1.57103	1.38762e-69
Pvt1	2.58031	1.92791e-109
Rbl2	0.69486	3.82079e-20
Rnf169	1.24765	4.07196e-30
Rps27l	0.937494	7.36521e-44
Samsn1	0.762824	7.58075e-17
Serpine2	0.782466	1.29334e-21
Slc19a2	0.650841	7.24494e-20
Slc25a36	0.708952	2.08075e-19
Snhg15	0.814418	5.40131e-29
Sp1	0.623931	4.86072e-16
Srp72	0.64611	4.03467e-17
St6galnac3	0.752804	0.000102307
Tnfsf4	0.871538	2.45444e-30
Tnfsf8	1.05732	4.15943e-36
Trp53inp1	1.48674	2.31271e-70
Ube2h	0.641885	4.10147e-15
Zmat3	0.890776	2.86123e-32

## Sheet: Down
Downregulated genes in T cells
Gene	avg_logFC	p_val_adj
Actg1	-0.598372	9.81526e-18
Calr	-0.641096	2.77676e-22
Cfl1	-0.611964	5.96764e-22
Crip1	-1.0681	1.48692e-18
Fam241a	-0.680674	0.00229948
Hba-a1	-0.909106	1.25461e-24
Hba-a2	-0.660988	8.18134e-29
Hbb-bs	-0.595419	1.01923e-80
Hsp90ab1	-0.642304	3.94354e-33
Ighm	-0.678665	5.61318e-09
Itgb7	-0.604074	3.03919e-21
Jund	-0.708197	7.98005e-19
Kcnn4	-0.616603	2.02471e-08
Klf2	-0.809432	1.6199e-08
Mctp2	-0.732575	9.01962e-06
Sidt1	-0.681225	8.90691e-05
Thy1	-0.906585	4.39181e-31
Tmsb10	-0.809811	1.175e-52
Tmsb4x	-0.609496	2.12418e-10
Ubald2	-0.651323	1.70857e-12
Yars	-0.588327	2.00911e-14
