# Supplementary material for: Single-Cell Transcriptomics Reveals Early Effects of Ionizing Radiation on Bone Marrow Mononuclear Cells in Mice
Source: Int J Mol Sci. 2024 Aug 27;25(17):9287. doi: 10.3390/ijms25179287 (PMC11395520; doi:10.3390/ijms25179287)
Supplement: Supplementary file 1 [file ijms-25-09287-s001.zip › Table S8.xls]

## Sheet: UP
Upregulated genes in NKs
Gene	avg_logFC	p_val_adj
A330023F24Rik	1.08675	1.20567e-21
Aen	0.694755	1.70464e-13
Bax	1.44073	8.52646e-52
Bbc3	0.622729	1.31786e-07
Bcl2	0.92106	3.66232e-09
Ccng1	1.73833	3.2948e-56
Cdkn1a	1.28461	1.9162e-29
Clnk	0.647603	6.43867e-06
Csnk1g1	0.746944	2.30647e-06
Dglucy	1.31754	7.16676e-37
Diaph2	0.642738	5.53136e-06
Dusp1	0.760417	0.000205206
Ei24	0.880805	1.31887e-20
Eif2ak3	1.34577	2.51123e-23
Exoc4	2.92209	3.21484e-86
Glipr1	0.65106	1.40819e-10
Gm42047	1.17532	4.84147e-23
Hba-a1	2.96837	7.33076e-20
Hba-a2	2.57985	2.07032e-17
Hbb-bs	3.98848	3.29141e-51
Hbb-bt	2.71913	1.92944e-12
Hes1	0.680806	0.001048
Ier5l	0.588762	0.00978456
Map3k20	0.95178	8.04116e-23
Mdm2	0.834988	1.22152e-12
Mgmt	0.950307	5.95378e-15
Phlda3	0.751132	7.69709e-23
Prkce	0.597559	0.00485657
Prkd2	0.649831	3.55017e-06
Ptp4a3	1.15228	1.43353e-29
Pvt1	2.00301	8.47503e-53
Rbl2	0.829145	1.58089e-16
Rps19	0.879737	2.22479e-38
Rps27l	0.669688	1.13447e-13
S100a10	0.60441	5.69433e-10
Serpine2	1.84359	1.54234e-38
Tnfsf4	0.778483	1.52232e-11
Trp53cor1	0.852859	8.6508e-18
Trp53inp1	0.96308	1.30584e-21
Vegfa	0.641368	1.23068e-06

## Sheet: Down
Downregulated genes in NKs
Gene	avg_logFC	p_val_adj
4930523C07Rik	-0.753476	4.97723e-11
Anxa2	-0.809004	1.16099e-13
Apbb1ip	-0.642195	0.00579154
Camp	-0.67077	4.18611e-18
Crip1	-0.645057	0.000312199
Gzma	-0.70828	9.61393e-06
H2afz	-0.62696	2.25414e-08
Jund	-0.62243	4.41523e-09
Lgals1	-0.940264	3.81793e-09
Ltf	-0.689844	2.94663e-05
Nfkb1	-0.600304	0.000435299
Ngp	-0.602595	9.3551e-11
Plek	-0.623297	5.38931e-11
Spag9	-0.593323	2.48632e-07
Stx11	-0.667439	1.68454e-07
Tsc22d3	-0.630667	0.00747489
Vim	-0.813974	1.36531e-07
Zbtb46	-0.811593	8.50827e-06
