# Supplementary material for: Single-Cell Transcriptomics Reveals Early Effects of Ionizing Radiation on Bone Marrow Mononuclear Cells in Mice
Source: Int J Mol Sci. 2024 Aug 27;25(17):9287. doi: 10.3390/ijms25179287 (PMC11395520; doi:10.3390/ijms25179287)
Supplement: Supplementary file 1 [file ijms-25-09287-s001.zip › Table S9.xls]

## Sheet: UP
Upregulated genes in DCs
Gene	avg_logFC	p_val_adj
2610307P16Rik	1.10332	0.000201212
5830418P13Rik	0.778771	1.22886e-08
9230114K14Rik	0.707194	1.49869e-07
A330023F24Rik	1.37313	1.46924e-18
Aaas	0.769075	2.51082e-19
Abcb1b	0.828709	0.0483582
Aen	0.99865	2.34444e-21
Apaf1	0.657525	0.00062452
Aprt	0.644818	2.55398e-07
Arap2	0.82706	2.77767e-06
Arhgap35	0.688016	0.0038252
Arpp21	1.10088	3.30444e-11
Ass1	1.58488	7.54719e-33
Bax	1.58214	5.6578e-27
Bbc3	1.21005	1.35662e-16
Bloc1s2	0.604592	1.94363e-05
Bscl2	0.668508	1.84074e-10
Btla	0.740806	1.09076e-06
Camp	1.68242	6.05588e-11
Capg	0.620857	2.64488e-06
Ccng1	2.03948	1.76058e-29
Cd80	1.25804	4.06135e-16
Cd81	0.587715	1.70962e-08
Cdkn1a	2.47673	7.02308e-33
Celf5	0.595954	2.11082e-17
Chil3	2.14514	2.32464e-17
Commd3	0.780588	1.64757e-11
Cox6b2	1.93683	1.20243e-31
Csnk1g1	1.12645	6.29442e-08
Dapk1	0.871921	1.34786e-12
Dcxr	1.23694	2.97726e-32
Dgki	0.985706	1.46506e-16
Dglucy	0.6061	2.62842e-13
Dstn	0.638993	0.0337861
Eda2r	0.668238	1.89551e-07
Ei24	0.967173	3.99408e-17
Epha2	0.803168	1.44378e-09
Erg	0.788983	6.54335e-08
Exoc4	2.71416	5.17787e-39
Gcnt2	0.871901	0.00599652
Glipr1	1.11975	8.68321e-16
Gm15987	1.58199	3.94526e-10
Gm26917	2.5992	0.00347818
Gm27188	0.888516	8.42239e-08
Gm42047	1.82807	7.59725e-14
Gria3	1.36525	9.74673e-19
H2afj	0.751458	5.2157e-08
Hba-a1	2.81643	3.88999e-13
Hba-a2	2.54453	1.13391e-10
Hbb-bs	3.83751	1.29682e-26
Hbb-bt	2.34616	7.48052e-11
Hdac4	0.652485	0.0232429
Hmcn2	0.869982	4.99716e-28
Ifi27l2a	0.900374	0.00280348
Ifitm3	0.688379	0.0439099
Ifitm6	0.879114	0.0182628
Inka2	0.663598	3.86389e-19
Kcnq5	1.25522	0.000876347
Lcn2	1.37148	1.40512e-05
Lpin1	0.603932	0.0163682
Ltf	1.59088	4.90426e-08
Maml3	0.853484	0.00267097
Map3k20	0.967956	1.38534e-21
Marcks	0.910141	0.000124503
Mast4	0.587507	8.15142e-05
Mbd5	0.645609	0.0199159
Mdm4	0.655483	2.83322e-06
Mgmt	2.14413	2.20965e-29
Mzb1	0.969577	0.0364944
Ngp	1.48008	1.52697e-08
Notch1	0.814047	0.000274473
Npas3	0.777359	6.38848e-08
Nrxn1	0.78592	0.0246934
Nudcd2	0.77139	4.17352e-17
Pdcd6ip	1.11039	6.89267e-17
Phkb	0.732273	0.0366646
Phlda3	1.29712	3.48273e-33
Pid1	1.32233	4.99074e-15
Pitpnc1	0.597649	0.0279179
Pmaip1	1.04599	2.19046e-06
Polk	0.779229	8.44365e-12
Ppfia4	0.598743	0.000132534
Ppp1r10	0.65645	0.00220321
Prkd2	1.10699	1.28101e-20
Psrc1	0.839007	3.90802e-18
Ptp4a3	1.09278	5.82402e-16
Pvt1	2.13033	7.44951e-25
Rgs12	0.657871	1.80055e-14
Rnf169	1.11884	1.00235e-08
Rps19	0.981133	1.52733e-22
Rps27l	1.13012	5.09595e-15
S100a4	2.03699	0.0388189
S100a8	1.42557	3.22088e-24
S100a9	1.11221	1.47199e-17
Sat1	0.597188	0.000104284
Scd2	0.813429	0.00275094
Serpine2	0.964643	1.0136e-13
Setbp1	1.2681	9.19793e-05
Slc12a6	0.612336	0.0242808
Slc25a36	0.65419	9.31862e-05
Snhg15	1.02166	1.585e-13
Sulf2	0.70974	8.34977e-21
Trp53cor1	0.698843	6.89669e-15
Trp53inp1	0.846055	4.80385e-06
Ttc28	0.837783	0.00928367
Utrn	0.835085	3.83951e-06
Zfp36	0.686083	0.0351874
Zmat3	1.24084	3.3288e-27

## Sheet: Down
Downregulated genes in DCs
Gene	avg_logFC	p_val_adj
Adgre5	-0.899523	2.99572e-11
Adipor2	-0.851068	1.98363e-09
Ahnak	-1.14823	1.31664e-14
Apbb1ip	-1.01274	5.36384e-14
B2m	-0.801633	2.62444e-16
B4galt5	-0.60283	1.37854e-05
Bhlhe40	-1.06263	1.66592e-10
Bri3	-0.61608	4.64825e-07
Cadm1	-1.61784	1.49224e-07
Calm1	-0.620573	8.34664e-06
Calr	-0.762272	2.15453e-09
Ccr9	-1.13513	2.50658e-11
Cd4	-1.05742	2.72282e-06
Cd44	-0.909512	4.84271e-12
Cd74	-1.91358	6.67817e-05
Cdc14b	-0.824153	2.17378e-06
Cmah	-1.09046	1.63567e-07
Cox6a2	-0.81585	0.000159977
Ctsb	-0.622544	5.96142e-09
Ctsl	-0.798407	2.5288e-06
Daam1	-0.89574	2.94904e-07
Ddit3	-0.743537	3.04664e-07
Dusp18	-0.615859	1.42113e-05
Emp3	-0.866747	3.5065e-11
Ets1	-0.778222	2.90714e-05
Fndc3a	-0.686254	0.000518362
Fosb	-0.87791	1.71125e-06
Foxn3	-0.735369	1.46728e-09
Fth1	-0.75461	1.95528e-11
Ftl1	-0.603262	0.000240465
Fyn	-0.886539	7.23097e-10
Gm26532	-0.993752	7.14491e-05
Gnas	-0.635033	4.01385e-11
Grm8	-1.71673	9.8937e-10
Grn	-0.66392	9.07122e-08
H2-Aa	-2.05131	2.27401e-07
H2-Ab1	-2.08268	2.08992e-07
H2-D1	-1.10921	5.09785e-21
H2-K1	-1.04893	8.95038e-15
H2-Q4	-0.669916	2.31043e-09
H2-Q6	-1.21889	1.56159e-16
H2-Q7	-1.42477	3.26277e-19
Hivep3	-0.589258	0.000681773
Iffo2	-0.75262	5.31317e-08
Iglc3	-1.24345	1.11591e-08
Ikbkb	-0.748608	9.91128e-07
Il7r	-0.73461	2.87552e-05
Inpp4b	-1.05315	6.77554e-08
Itga4	-0.725295	0.00931774
Itgb7	-0.783331	2.08605e-10
Jund	-1.24618	2.15899e-14
Klf2	-1.3502	5.12665e-07
Klf6	-0.952625	0.00942879
Klk1	-1.44313	1.25914e-07
Klra17	-0.713659	0.0202286
Lag3	-0.590517	2.04259e-05
Lair1	-1.39875	4.75284e-16
Lgals1	-0.808222	3.38143e-09
Lmna	-1.13572	2.42789e-08
Lrrc8c	-0.670327	7.28833e-05
Ly6e	-0.598572	1.62569e-08
Man1a	-0.809534	0.00295352
Manf	-0.638472	3.80582e-07
Map7d1	-0.755989	1.84747e-11
Mob3b	-0.919977	0.000211066
Ncald	-1.23274	2.02453e-07
P2ry14	-1.0686	3.11483e-06
Pdia6	-0.649598	2.43949e-07
Pdlim1	-0.687423	1.58058e-07
Pik3r1	-0.62446	3.60245e-05
Pltp	-0.744629	0.000253579
Prkcb	-1.14625	1.94593e-13
Prkcg	-1.26204	5.63408e-12
Rabgap1l	-0.648579	0.00105194
Ralgds	-0.631703	2.61956e-07
Rapgef1	-0.885797	7.77728e-11
Rfx2	-0.811866	1.76273e-07
Rgcc	-1.52584	3.01748e-09
Rhbdf2	-0.59846	0.0423366
Rnf149	-0.641067	0.00830013
Rpl31	-0.665048	5.61472e-13
Sec11c	-0.623246	1.01334e-08
Sec61a1	-0.775844	1.39706e-08
Sept11	-0.684047	7.74262e-07
Sh3bp4	-0.709012	0.0001902
Shb	-0.654395	0.000572036
Ski	-0.759886	0.00169511
Slc3a2	-0.623353	6.02359e-05
Slc44a1	-0.620154	0.0434338
Smim5	-0.927155	4.4572e-09
Stt3b	-0.61577	0.000138931
Sub1	-0.89117	1.29587e-10
Tgfbr1	-1.30008	2.48518e-13
Tram2	-0.668109	0.00010341
Tsc22d3	-0.964446	1.71578e-08
Tspan14	-0.594726	0.000639414
Tspan2	-1.27821	1.71717e-10
Tubb2a	-0.788735	8.04339e-07
Tyrobp	-0.635728	4.73545e-05
Xbp1	-1.0237	9.03437e-18
Xylt1	-0.597398	0.0067891
Zc3h12c	-1.20772	9.04371e-07
